# Supplementary material for: Revision of the ant genus Proceratium Roger (Hymenoptera, Proceratiinae) in Fiji
Source: Zookeys. 2015 Jan 22;(475):97–112. doi: 10.3897/zookeys.475.8761 (PMC4311701; doi:10.3897/zookeys.475.8761)
Supplement: XML Treatment for Proceratium oceanicum [file zookeys.475.8761-treatment1.xml]

<!DOCTYPE tp:taxon-treatment
  PUBLIC "-//TaxonX//DTD Taxonomic Treatment Publishing DTD v0 20100105//EN" "tax-treatment-NSO.dtd">
<tp:taxon-treatment xmlns:tp="http://www.plazi.org/taxpub"><tp:treatment-meta><kwd-group><label>Taxon classification</label><kwd><named-content content-type="kingdom">Animalia</named-content></kwd><kwd><named-content content-type="order">Hymenoptera</named-content></kwd><kwd><named-content content-type="family">Formicidae</named-content></kwd></kwd-group><mixed-citation publication-type="journal"><person-group><name><surname>Hita Garcia</surname><given-names>Francisco</given-names></name><name><surname>Sarnat</surname><given-names>Eli M.</given-names></name><name><surname>Economo</surname><given-names>Evan P.</given-names></name></person-group><article-title>Revision of the ant genus <italic><tp:taxon-name><tp:taxon-name-part taxon-name-part-type="genus">Proceratium</tp:taxon-name-part></tp:taxon-name></italic> Roger (<tp:taxon-name><tp:taxon-name-part taxon-name-part-type="order">Hymenoptera</tp:taxon-name-part></tp:taxon-name>, <tp:taxon-name><tp:taxon-name-part taxon-name-part-type="subfamily">Proceratiinae</tp:taxon-name-part></tp:taxon-name>) in Fiji</article-title><source>Zookeys</source><day>22</day><month>1</month><year>2015</year><volume>2015</volume><issue>475</issue><fpage>97</fpage><lpage>112</lpage><pub-id pub-id-type="doi">10.3897/zookeys.475.8761</pub-id></mixed-citation></tp:treatment-meta><tp:nomenclature><tp:taxon-name>
                            <tp:taxon-name-part taxon-name-part-type="genus">Proceratium</tp:taxon-name-part>
                            <tp:taxon-name-part taxon-name-part-type="species">oceanicum</tp:taxon-name-part>
                        </tp:taxon-name><tp:taxon-authority>De Andrade, 2003</tp:taxon-authority><xref ref-type="fig" rid="F1">Figs 1B, E</xref><xref ref-type="fig" rid="F2">, 2A</xref><xref ref-type="fig" rid="F3">, 3</xref><xref ref-type="fig" rid="F6">, 6</xref><tp:nomenclature-citation-list><tp:nomenclature-citation><tp:taxon-name><tp:taxon-name-part taxon-name-part-type="genus">Proceratium</tp:taxon-name-part> <tp:taxon-name-part taxon-name-part-type="species">oceanicum</tp:taxon-name-part></tp:taxon-name><comment> De Andrade, 2003: 310. [see also: <xref ref-type="bibr" rid="B21">Sarnat and Economo 2012</xref>: 166]</comment></tp:nomenclature-citation></tp:nomenclature-citation-list></tp:nomenclature><tp:treatment-sec sec-type="Type material"><title>Type material.</title><p><bold>Holotype</bold>, pinned worker, FIJI, Viti Levu, Nadarivatu,  <named-content xmlns:xlink="http://www.w3.org/1999/xlink" content-type="dwc:verbatimCoordinates" xlink:type="simple">-17.5667°, 177.967°</named-content>, rainforest, on soil, under grass, 16.II.1962, (<italic>R.W. Taylor</italic>) (ANIC: ANIC32-017668) [not examined].</p></tp:treatment-sec><tp:treatment-sec sec-type="Non-type material examined"><title>Non-type material examined.</title><p>FIJI: Taveuni, Mt. Devo, 3.9 km SE Tavuki Village, <named-content xmlns:xlink="http://www.w3.org/1999/xlink" content-type="dwc:verbatimCoordinates" xlink:type="simple">-16.83278°, -179.97343°</named-content>, 775 m, ex soil, leaf litter, decaying wood, 16.VI.2005 (<italic>E.M. Sarnat</italic>); Viti Levu, Koroyanitu Eco Park 5.0 km NE Abaca Village, <named-content xmlns:xlink="http://www.w3.org/1999/xlink" content-type="dwc:verbatimCoordinates" xlink:type="simple">-17.66667°, 177.5525°</named-content>, 700 m, disturbed forest, sifted litter, 19.IV.–14.V.2003 (<italic>M. Tokotaa</italic>); Viti Levu, Naqaranibuluti Nature Reserve, near summit, 0.75 km SE Nadarivatu, <named-content xmlns:xlink="http://www.w3.org/1999/xlink" content-type="dwc:verbatimCoordinates" xlink:type="simple">-17.57278°, 177.9725°</named-content>, 1000 m, primary rainforest, 26.VIII.2006 (<italic>E.M. Sarnat</italic>); Viti Levu, Nausori Highlands, 12.I.1972 (<italic>W.L. Brown</italic>).</p></tp:treatment-sec><tp:treatment-sec sec-type="Diagnosis"><title>Diagnosis.</title><p>The following character combination distinguishes <italic><tp:taxon-name><tp:taxon-name-part taxon-name-part-type="genus">Proceratium</tp:taxon-name-part> <tp:taxon-name-part taxon-name-part-type="species">oceanicum</tp:taxon-name-part></tp:taxon-name></italic> from the remainder of the <italic><tp:taxon-name><tp:taxon-name-part taxon-name-part-type="genus">Proceratium</tp:taxon-name-part> <tp:taxon-name-part taxon-name-part-type="species">silaceum</tp:taxon-name-part></tp:taxon-name></italic> clade: relatively larger species (HW 0.76–0.78; WL 0.99–1.00); in full-face view head weakly longer than wide (CI 93); lateral expansions of frontal carinae weakly triangular and moderately rounded; petiolar node extremely squamiform (DPeI 680–693) and strongly narrowing from base to apex; subpetiolar process thinly dentiform.</p></tp:treatment-sec><tp:treatment-sec sec-type="Worker measurements"><title>Worker measurements</title><p>(N=2). TL 3.38–3.41; EL 0.03; SL 0.55–0.58; HL 0.81–0.83; HLM 1.00–1.02; HW 0.76–0.78; WL 0.99–1.00; HFeL 0.63; HTiL 0.48–0.50; HBaL 0.38–0.40; PeL 0.63; PeW 0.43; DPeI 680–693; LT3 0.54–0.56; LS4 0.35–0.40; LT4 0.71–0.78; OI 4; CI 93; SI 68–70; IGR 0.49–0.52; ASI 133–139.</p></tp:treatment-sec><tp:treatment-sec sec-type="Distribution and biology"><title>Distribution and biology.</title><p>Workers of <italic><tp:taxon-name><tp:taxon-name-part taxon-name-part-type="genus">Proceratium</tp:taxon-name-part> <tp:taxon-name-part taxon-name-part-type="species">oceanicum</tp:taxon-name-part></tp:taxon-name></italic>, even though rarely encountered, were sampled from Viti Levu and Taveuni, but tentatively associated males also suggest its presence on Vanua Levu. All collections are from primary or disturbed rainforest. Unfortunately, there is no available data on the biology of <italic><tp:taxon-name><tp:taxon-name-part taxon-name-part-type="genus">Proceratium</tp:taxon-name-part> <tp:taxon-name-part taxon-name-part-type="species">oceanicum</tp:taxon-name-part></tp:taxon-name></italic>.</p></tp:treatment-sec><tp:treatment-sec sec-type="Taxonomic notes"><title>Taxonomic notes.</title><p>As already outlined above, <italic><tp:taxon-name><tp:taxon-name-part taxon-name-part-type="genus">Proceratium</tp:taxon-name-part> <tp:taxon-name-part taxon-name-part-type="species">oceanicum</tp:taxon-name-part></tp:taxon-name></italic> and <italic><tp:taxon-name><tp:taxon-name-part taxon-name-part-type="genus">Proceratium</tp:taxon-name-part> <tp:taxon-name-part taxon-name-part-type="species">relictum</tp:taxon-name-part></tp:taxon-name></italic> are highly distinctive species that can be easily distinguished from all other congeners by the extremely squamiform petiolar node. This character, among others, also separates both clearly from the new species <italic><tp:taxon-name><tp:taxon-name-part taxon-name-part-type="genus">Proceratium</tp:taxon-name-part> <tp:taxon-name-part taxon-name-part-type="species">vinaka</tp:taxon-name-part></tp:taxon-name></italic>. Despite its sympatric occurrence, <italic><tp:taxon-name><tp:taxon-name-part taxon-name-part-type="genus">Proceratium</tp:taxon-name-part> <tp:taxon-name-part taxon-name-part-type="species">oceanicum</tp:taxon-name-part></tp:taxon-name></italic> and <italic><tp:taxon-name><tp:taxon-name-part taxon-name-part-type="genus">Proceratium</tp:taxon-name-part> <tp:taxon-name-part taxon-name-part-type="species">relictum</tp:taxon-name-part></tp:taxon-name></italic> are not likely to be confused. The latter is significantly larger in size (HW &gt; 1.00; WL &gt; 1.30), has a noticeably broader head (CI 101), and the subpetiolar process is thickly spiniform, whereas <italic><tp:taxon-name><tp:taxon-name-part taxon-name-part-type="genus">Proceratium</tp:taxon-name-part> <tp:taxon-name-part taxon-name-part-type="species">oceanicum</tp:taxon-name-part></tp:taxon-name></italic> is conspicuously smaller (HW &lt; 0.80; WL &lt; 1.10), possesses a narrower head (CI 93), and its subpetiolar process thinly dentiform. Additionally, in profile the propodeum of <italic><tp:taxon-name><tp:taxon-name-part taxon-name-part-type="genus">Proceratium</tp:taxon-name-part> <tp:taxon-name-part taxon-name-part-type="species">oceanicum</tp:taxon-name-part></tp:taxon-name></italic> is rounded while it is weakly, but clearly marginate in <italic><tp:taxon-name><tp:taxon-name-part taxon-name-part-type="genus">Proceratium</tp:taxon-name-part> <tp:taxon-name-part taxon-name-part-type="species">relictum</tp:taxon-name-part></tp:taxon-name></italic>.</p></tp:treatment-sec><tp:treatment-sec><!--Section generated to contain objects referenced in tp:taxon-treatment.--><fig id="F1" position="float" orientation="portrait"><label>Figure 1.</label><caption><p>Anterior part of cephalic dorsum in full-face view showing clypeus and frontal carinae (within white ellipse) and petiolar node in profile (white arrows indicate subpetiolar process). <bold>A, D</bold> <italic><tp:taxon-name><tp:taxon-name-part taxon-name-part-type="genus">Proceratium</tp:taxon-name-part> <tp:taxon-name-part taxon-name-part-type="species">vinaka</tp:taxon-name-part></tp:taxon-name></italic> (<ext-link xmlns:xlink="http://www.w3.org/1999/xlink" ext-link-type="uri" xlink:href="http://data.antweb.org/specimen/CASENT0171053" xlink:type="simple">CASENT0171053</ext-link>) <bold>B, E</bold> <italic><tp:taxon-name><tp:taxon-name-part taxon-name-part-type="genus">Proceratium</tp:taxon-name-part> <tp:taxon-name-part taxon-name-part-type="species">oceanicum</tp:taxon-name-part></tp:taxon-name></italic> (<ext-link xmlns:xlink="http://www.w3.org/1999/xlink" ext-link-type="uri" xlink:href="http://data.antweb.org/specimen/CASENT0171053" xlink:type="simple">CASENT0171053</ext-link>) <bold>C, F</bold> <italic><tp:taxon-name><tp:taxon-name-part taxon-name-part-type="genus">Proceratium</tp:taxon-name-part> <tp:taxon-name-part taxon-name-part-type="species">relictum</tp:taxon-name-part></tp:taxon-name></italic> (<ext-link xmlns:xlink="http://www.w3.org/1999/xlink" ext-link-type="uri" xlink:href="http://data.antweb.org/specimen/CASENT0194740" xlink:type="simple">CASENT0194740</ext-link>).</p></caption><graphic xmlns:xlink="http://www.w3.org/1999/xlink" xlink:href="zookeys-475-097-g001.jpg" position="float" orientation="portrait" xlink:type="simple" id="oo_37421.jpg"/></fig><fig id="F2" position="float" orientation="portrait"><label>Figure 2.</label><caption><p>Mesosoma in profile showing posterodorsal propodeum (within white ellipse). <bold>A</bold> <italic><tp:taxon-name><tp:taxon-name-part taxon-name-part-type="genus">Proceratium</tp:taxon-name-part> <tp:taxon-name-part taxon-name-part-type="species">oceanicum</tp:taxon-name-part></tp:taxon-name></italic> (<ext-link xmlns:xlink="http://www.w3.org/1999/xlink" ext-link-type="uri" xlink:href="http://data.antweb.org/specimen/CASENT0171053" xlink:type="simple">CASENT0171053</ext-link>) <bold>B</bold> <italic><tp:taxon-name><tp:taxon-name-part taxon-name-part-type="genus">Proceratium</tp:taxon-name-part> <tp:taxon-name-part taxon-name-part-type="species">relictum</tp:taxon-name-part></tp:taxon-name></italic> (<ext-link xmlns:xlink="http://www.w3.org/1999/xlink" ext-link-type="uri" xlink:href="http://data.antweb.org/specimen/CASENT0194740" xlink:type="simple">CASENT0194740</ext-link>).</p></caption><graphic xmlns:xlink="http://www.w3.org/1999/xlink" xlink:href="zookeys-475-097-g002.jpg" position="float" orientation="portrait" xlink:type="simple" id="oo_37422.jpg"/></fig><fig id="F3" position="float" orientation="portrait"><label>Figure 3.</label><caption><p><italic><tp:taxon-name><tp:taxon-name-part taxon-name-part-type="genus">Proceratium</tp:taxon-name-part> <tp:taxon-name-part taxon-name-part-type="species">oceanicum</tp:taxon-name-part></tp:taxon-name></italic> (<ext-link xmlns:xlink="http://www.w3.org/1999/xlink" ext-link-type="uri" xlink:href="http://data.antweb.org/specimen/CASENT0171053" xlink:type="simple">CASENT0171053</ext-link>). <bold>A</bold> Body in profile <bold>B</bold> Body in dorsal view <bold>C</bold> head in full-face view.</p></caption><graphic xmlns:xlink="http://www.w3.org/1999/xlink" xlink:href="zookeys-475-097-g003.jpg" position="float" orientation="portrait" xlink:type="simple" id="oo_37423.jpg"/></fig><fig id="F6" position="float" orientation="portrait"><label>Figure 6.</label><caption><p>Map of Fiji showing the known distribution of the three species of <italic><tp:taxon-name><tp:taxon-name-part taxon-name-part-type="genus">Proceratium</tp:taxon-name-part></tp:taxon-name></italic> known from the archipelago (<italic><tp:taxon-name><tp:taxon-name-part taxon-name-part-type="genus">Proceratium</tp:taxon-name-part> <tp:taxon-name-part taxon-name-part-type="species">oceanicum</tp:taxon-name-part></tp:taxon-name></italic> – black circle; <italic><tp:taxon-name><tp:taxon-name-part taxon-name-part-type="genus">Proceratium</tp:taxon-name-part> <tp:taxon-name-part taxon-name-part-type="species">relictum</tp:taxon-name-part></tp:taxon-name></italic> – red hexagon; <italic><tp:taxon-name><tp:taxon-name-part taxon-name-part-type="genus">Proceratium</tp:taxon-name-part> <tp:taxon-name-part taxon-name-part-type="species">vinaka</tp:taxon-name-part></tp:taxon-name></italic> – blue square).</p></caption><graphic xmlns:xlink="http://www.w3.org/1999/xlink" xlink:href="zookeys-475-097-g006.jpg" position="float" orientation="portrait" xlink:type="simple" id="oo_37426.jpg"/></fig></tp:treatment-sec><ref-list><ref id="B21"><mixed-citation xmlns:xlink="http://www.w3.org/1999/xlink" xlink:type="simple"><person-group><name name-style="western"><surname>Sarnat</surname><given-names>EM</given-names></name><name name-style="western"><surname>Economo</surname><given-names>EP</given-names></name></person-group> (<year>2012</year>) <article-title>The ants of Fiji.</article-title><source>University of California Publications in Entomology</source><volume>132</volume>: <fpage>1</fpage>–<lpage>398</lpage>.</mixed-citation></ref></ref-list></tp:taxon-treatment>
