# Supplementary material for: Revision of the ant genus Proceratium Roger (Hymenoptera, Proceratiinae) in Fiji
Source: Zookeys. 2015 Jan 22;(475):97–112. doi: 10.3897/zookeys.475.8761 (PMC4311701; doi:10.3897/zookeys.475.8761)
Supplement: XML Treatment for Proceratium relictum [file zookeys.475.8761-treatment2.xml]

<!DOCTYPE tp:taxon-treatment
  PUBLIC "-//TaxonX//DTD Taxonomic Treatment Publishing DTD v0 20100105//EN" "tax-treatment-NSO.dtd">
<tp:taxon-treatment xmlns:tp="http://www.plazi.org/taxpub"><tp:treatment-meta><kwd-group><label>Taxon classification</label><kwd><named-content content-type="kingdom">Animalia</named-content></kwd><kwd><named-content content-type="order">Hymenoptera</named-content></kwd><kwd><named-content content-type="family">Formicidae</named-content></kwd></kwd-group><mixed-citation publication-type="journal"><person-group><name><surname>Hita Garcia</surname><given-names>Francisco</given-names></name><name><surname>Sarnat</surname><given-names>Eli M.</given-names></name><name><surname>Economo</surname><given-names>Evan P.</given-names></name></person-group><article-title>Revision of the ant genus <italic><tp:taxon-name><tp:taxon-name-part taxon-name-part-type="genus">Proceratium</tp:taxon-name-part></tp:taxon-name></italic> Roger (<tp:taxon-name><tp:taxon-name-part taxon-name-part-type="order">Hymenoptera</tp:taxon-name-part></tp:taxon-name>, <tp:taxon-name><tp:taxon-name-part taxon-name-part-type="subfamily">Proceratiinae</tp:taxon-name-part></tp:taxon-name>) in Fiji</article-title><source>Zookeys</source><day>22</day><month>1</month><year>2015</year><volume>2015</volume><issue>475</issue><fpage>97</fpage><lpage>112</lpage><pub-id pub-id-type="doi">10.3897/zookeys.475.8761</pub-id></mixed-citation></tp:treatment-meta><tp:nomenclature><tp:taxon-name>
                            <tp:taxon-name-part taxon-name-part-type="genus">Proceratium</tp:taxon-name-part>
                            <tp:taxon-name-part taxon-name-part-type="species">relictum</tp:taxon-name-part>
                        </tp:taxon-name><tp:taxon-authority>Mann, 1921</tp:taxon-authority><xref ref-type="fig" rid="F1">Figs 1C, F</xref><xref ref-type="fig" rid="F2">, 2B</xref><xref ref-type="fig" rid="F4">, 4</xref><xref ref-type="fig" rid="F6">, 6</xref><tp:nomenclature-citation-list><tp:nomenclature-citation><tp:taxon-name><tp:taxon-name-part taxon-name-part-type="genus">Proceratium</tp:taxon-name-part> <tp:taxon-name-part taxon-name-part-type="species">relictum</tp:taxon-name-part></tp:taxon-name><comment> Mann, 1921: 413. [see also: <xref ref-type="bibr" rid="B1">Baroni Urbani and de Andrade 2003</xref>: 306; <xref ref-type="bibr" rid="B21">Sarnat and Economo 2012</xref>: 167]</comment></tp:nomenclature-citation></tp:nomenclature-citation-list></tp:nomenclature><tp:treatment-sec sec-type="Type material"><title>Type material.</title><p><bold>Syntypes</bold>, pinned workers and queen, FIJI, Taveuni, Somosomo (<italic>W.M. Mann</italic>) (MCZC, USNM) [examined].</p></tp:treatment-sec><tp:treatment-sec sec-type="Non-type material examined"><title>Non-type material examined.</title><p>FIJI: Taveuni, Mt. Devo, 3.6 km SE Tavuki Village, <named-content xmlns:xlink="http://www.w3.org/1999/xlink" content-type="dwc:verbatimCoordinates" xlink:type="simple">-16.83056°, -179.97433°</named-content>, 734 m, garden/forest edge, on ground, foraging, hand collection, 22.III.2005 (<italic>E.M. Sarnat</italic>); Vanua Levu, Mt. Delaikoro, Delaikoro Rd., 3.6 km SE Dogoru Village, <named-content xmlns:xlink="http://www.w3.org/1999/xlink" content-type="dwc:verbatimCoordinates" xlink:type="simple">-16.57525°, 179.31638°</named-content>, 699 m, primary rainforest, 31.VIII.2006 (<italic>M. Tokotaa</italic>); Vanua Levu, 1.5 km N Yasawa Village, <named-content xmlns:xlink="http://www.w3.org/1999/xlink" content-type="dwc:verbatimCoordinates" xlink:type="simple">-16.46806°, 179.64362°</named-content>, 300 m, disturbed forest, 1.IX.2003 (<italic>A. Rakabula</italic>).</p></tp:treatment-sec><tp:treatment-sec sec-type="Diagnosis"><title>Diagnosis.</title><p>The following combination of characters separates <italic><tp:taxon-name><tp:taxon-name-part taxon-name-part-type="genus">Proceratium</tp:taxon-name-part> <tp:taxon-name-part taxon-name-part-type="species">relictum</tp:taxon-name-part></tp:taxon-name></italic> from the remainder of the <italic><tp:taxon-name><tp:taxon-name-part taxon-name-part-type="genus">Proceratium</tp:taxon-name-part> <tp:taxon-name-part taxon-name-part-type="species">silaceum</tp:taxon-name-part></tp:taxon-name></italic> clade: comparatively large species (HW 1.03; WL 1.38); in full-face view head approximately as long as wide (CI 101); lateral expansions of frontal carinae weakly triangular and moderately rounded; petiolar node extremely squamiform (DPeI 620) and strongly narrowing from base to apex; subpetiolar process thickly spiniform.</p></tp:treatment-sec><tp:treatment-sec sec-type="Worker measurements"><title>Worker measurements</title><p><bold>(N=1).</bold> TL 4.45; EL 0.04; SL 0.78; HL 1.01; HLM 1.28; HW 1.03; WL 1.38; HFeL 0.98; HTiL 0.71; HBaL 0.67; PeL 0.83; PeW 0.52; DPeI 620; LT3 0.69; LS4 0.42; LT4 1.02; OI 4; CI 101; SI 77; IGR 0.41; ASI 148.</p></tp:treatment-sec><tp:treatment-sec sec-type="Distribution and biology"><title>Distribution and biology.</title><p><italic><tp:taxon-name><tp:taxon-name-part taxon-name-part-type="genus">Proceratium</tp:taxon-name-part> <tp:taxon-name-part taxon-name-part-type="species">relictum</tp:taxon-name-part></tp:taxon-name></italic> seems to be restricted in its distribution to the two northern islands Taveuni and Vanua Levu. Tentatively associated males collected from malaise traps support this restricted distribution and absence of the species from Viti Levu. The species appears to be tolerant of at least moderate levels of disturbance as it was collected from rainforest, disturbed forest, and forest edge garden. Collections of workers are rare and there is no available information about its natural history.</p></tp:treatment-sec><tp:treatment-sec sec-type="Taxonomic notes"><title>Taxonomic notes.</title><p><italic><tp:taxon-name><tp:taxon-name-part taxon-name-part-type="genus">Proceratium</tp:taxon-name-part> <tp:taxon-name-part taxon-name-part-type="species">relictum</tp:taxon-name-part></tp:taxon-name></italic> and <italic><tp:taxon-name><tp:taxon-name-part taxon-name-part-type="genus">Proceratium</tp:taxon-name-part> <tp:taxon-name-part taxon-name-part-type="species">oceanicum</tp:taxon-name-part></tp:taxon-name></italic> form a very close species pair easily distinguishable from the new species <italic><tp:taxon-name><tp:taxon-name-part taxon-name-part-type="genus">Proceratium</tp:taxon-name-part> <tp:taxon-name-part taxon-name-part-type="species">vinaka</tp:taxon-name-part></tp:taxon-name></italic> and all other <italic><tp:taxon-name><tp:taxon-name-part taxon-name-part-type="genus">Proceratium</tp:taxon-name-part></tp:taxon-name></italic> species by the extremely modified petiolar node. Detailed information on how to separate <italic><tp:taxon-name><tp:taxon-name-part taxon-name-part-type="genus">Proceratium</tp:taxon-name-part> <tp:taxon-name-part taxon-name-part-type="species">relictum</tp:taxon-name-part></tp:taxon-name></italic> from <italic><tp:taxon-name><tp:taxon-name-part taxon-name-part-type="genus">Proceratium</tp:taxon-name-part> <tp:taxon-name-part taxon-name-part-type="species">oceanicum</tp:taxon-name-part></tp:taxon-name></italic> is presented in the species account of the latter and the identification key.</p><!--PageBreak--><!--PageBreak--></tp:treatment-sec><tp:treatment-sec><!--Section generated to contain objects referenced in tp:taxon-treatment.--><fig id="F1" position="float" orientation="portrait"><label>Figure 1.</label><caption><p>Anterior part of cephalic dorsum in full-face view showing clypeus and frontal carinae (within white ellipse) and petiolar node in profile (white arrows indicate subpetiolar process). <bold>A, D</bold> <italic><tp:taxon-name><tp:taxon-name-part taxon-name-part-type="genus">Proceratium</tp:taxon-name-part> <tp:taxon-name-part taxon-name-part-type="species">vinaka</tp:taxon-name-part></tp:taxon-name></italic> (<ext-link xmlns:xlink="http://www.w3.org/1999/xlink" ext-link-type="uri" xlink:href="http://data.antweb.org/specimen/CASENT0171053" xlink:type="simple">CASENT0171053</ext-link>) <bold>B, E</bold> <italic><tp:taxon-name><tp:taxon-name-part taxon-name-part-type="genus">Proceratium</tp:taxon-name-part> <tp:taxon-name-part taxon-name-part-type="species">oceanicum</tp:taxon-name-part></tp:taxon-name></italic> (<ext-link xmlns:xlink="http://www.w3.org/1999/xlink" ext-link-type="uri" xlink:href="http://data.antweb.org/specimen/CASENT0171053" xlink:type="simple">CASENT0171053</ext-link>) <bold>C, F</bold> <italic><tp:taxon-name><tp:taxon-name-part taxon-name-part-type="genus">Proceratium</tp:taxon-name-part> <tp:taxon-name-part taxon-name-part-type="species">relictum</tp:taxon-name-part></tp:taxon-name></italic> (<ext-link xmlns:xlink="http://www.w3.org/1999/xlink" ext-link-type="uri" xlink:href="http://data.antweb.org/specimen/CASENT0194740" xlink:type="simple">CASENT0194740</ext-link>).</p></caption><graphic xmlns:xlink="http://www.w3.org/1999/xlink" xlink:href="zookeys-475-097-g001.jpg" position="float" orientation="portrait" xlink:type="simple" id="oo_37421.jpg"/></fig><fig id="F2" position="float" orientation="portrait"><label>Figure 2.</label><caption><p>Mesosoma in profile showing posterodorsal propodeum (within white ellipse). <bold>A</bold> <italic><tp:taxon-name><tp:taxon-name-part taxon-name-part-type="genus">Proceratium</tp:taxon-name-part> <tp:taxon-name-part taxon-name-part-type="species">oceanicum</tp:taxon-name-part></tp:taxon-name></italic> (<ext-link xmlns:xlink="http://www.w3.org/1999/xlink" ext-link-type="uri" xlink:href="http://data.antweb.org/specimen/CASENT0171053" xlink:type="simple">CASENT0171053</ext-link>) <bold>B</bold> <italic><tp:taxon-name><tp:taxon-name-part taxon-name-part-type="genus">Proceratium</tp:taxon-name-part> <tp:taxon-name-part taxon-name-part-type="species">relictum</tp:taxon-name-part></tp:taxon-name></italic> (<ext-link xmlns:xlink="http://www.w3.org/1999/xlink" ext-link-type="uri" xlink:href="http://data.antweb.org/specimen/CASENT0194740" xlink:type="simple">CASENT0194740</ext-link>).</p></caption><graphic xmlns:xlink="http://www.w3.org/1999/xlink" xlink:href="zookeys-475-097-g002.jpg" position="float" orientation="portrait" xlink:type="simple" id="oo_37422.jpg"/></fig><fig id="F4" position="float" orientation="portrait"><label>Figure 4.</label><caption><p><italic><tp:taxon-name><tp:taxon-name-part taxon-name-part-type="genus">Proceratium</tp:taxon-name-part> <tp:taxon-name-part taxon-name-part-type="species">relictum</tp:taxon-name-part></tp:taxon-name></italic> (<ext-link xmlns:xlink="http://www.w3.org/1999/xlink" ext-link-type="uri" xlink:href="http://data.antweb.org/specimen/CASENT0194740" xlink:type="simple">CASENT0194740</ext-link>). <bold>A</bold> Body in profile <bold>B</bold> Body in dorsal view <bold>C</bold> head in full-face view.</p></caption><graphic xmlns:xlink="http://www.w3.org/1999/xlink" xlink:href="zookeys-475-097-g004.jpg" position="float" orientation="portrait" xlink:type="simple" id="oo_37424.jpg"/></fig><fig id="F6" position="float" orientation="portrait"><label>Figure 6.</label><caption><p>Map of Fiji showing the known distribution of the three species of <italic><tp:taxon-name><tp:taxon-name-part taxon-name-part-type="genus">Proceratium</tp:taxon-name-part></tp:taxon-name></italic> known from the archipelago (<italic><tp:taxon-name><tp:taxon-name-part taxon-name-part-type="genus">Proceratium</tp:taxon-name-part> <tp:taxon-name-part taxon-name-part-type="species">oceanicum</tp:taxon-name-part></tp:taxon-name></italic> – black circle; <italic><tp:taxon-name><tp:taxon-name-part taxon-name-part-type="genus">Proceratium</tp:taxon-name-part> <tp:taxon-name-part taxon-name-part-type="species">relictum</tp:taxon-name-part></tp:taxon-name></italic> – red hexagon; <italic><tp:taxon-name><tp:taxon-name-part taxon-name-part-type="genus">Proceratium</tp:taxon-name-part> <tp:taxon-name-part taxon-name-part-type="species">vinaka</tp:taxon-name-part></tp:taxon-name></italic> – blue square).</p></caption><graphic xmlns:xlink="http://www.w3.org/1999/xlink" xlink:href="zookeys-475-097-g006.jpg" position="float" orientation="portrait" xlink:type="simple" id="oo_37426.jpg"/></fig></tp:treatment-sec><ref-list><ref id="B1"><mixed-citation xmlns:xlink="http://www.w3.org/1999/xlink" xlink:type="simple"><person-group><name name-style="western"><surname>Baroni Urbani</surname><given-names>C</given-names></name><name name-style="western"><surname>de Andrade</surname><given-names>ML</given-names></name></person-group> (<year>2003</year>) <article-title>The ant genus <italic><tp:taxon-name><tp:taxon-name-part taxon-name-part-type="genus">Proceratium</tp:taxon-name-part></tp:taxon-name></italic> in the extant and fossil record (<tp:taxon-name><tp:taxon-name-part taxon-name-part-type="order">Hymenoptera</tp:taxon-name-part></tp:taxon-name>: <tp:taxon-name><tp:taxon-name-part taxon-name-part-type="family">Formicidae</tp:taxon-name-part></tp:taxon-name>).</article-title><source>Museo Regionale di Scienze Naturali – Monografie</source><volume>36</volume>: <fpage>1</fpage>–<lpage>480</lpage>.</mixed-citation></ref><ref id="B21"><mixed-citation xmlns:xlink="http://www.w3.org/1999/xlink" xlink:type="simple"><person-group><name name-style="western"><surname>Sarnat</surname><given-names>EM</given-names></name><name name-style="western"><surname>Economo</surname><given-names>EP</given-names></name></person-group> (<year>2012</year>) <article-title>The ants of Fiji.</article-title><source>University of California Publications in Entomology</source><volume>132</volume>: <fpage>1</fpage>–<lpage>398</lpage>.</mixed-citation></ref></ref-list></tp:taxon-treatment>
